# Supplementary material for: Lightweight graph convolutional network with multi-attention mechanisms for intelligent action recognition in online physical education
Source: PeerJ Comput Sci. 2025 Jul 22;11:e3050. doi: 10.7717/peerj-cs.3050 (PMC12453714; doi:10.7717/peerj-cs.3050)
Supplement: Supplemental Information 2 [file peerj-cs-11-3050-s002.txt]

NTU60RGB+D dataset：https://www.kaggle.com/datasets/hungkhoi/skeleton-data-of-ntu-rgbd-60-dataset，doi: 10.1109/TPAMI.2019.2916873
